# Supplementary material for: Two new species of the genus Anisomysis (Anisomysis) (Crustacea, Mysida, Mysidae) from coral reef waters in Thailand
Source: Zookeys. 2015 Oct 6;(525):129–45. doi: 10.3897/zookeys.525.5958 (PMC4607854; doi:10.3897/zookeys.525.5958)
Supplement: XML Treatment for Anisomysis (Anisomysis) spinaintus [file zookeys.525.5958-treatment1.xml]

<!DOCTYPE tp:taxon-treatment
  PUBLIC "-//TaxonX//DTD Taxonomic Treatment Publishing DTD v0 20100105//EN" "tax-treatment-NSO.dtd">
<tp:taxon-treatment xmlns:tp="http://www.plazi.org/taxpub"><tp:treatment-meta><kwd-group><label>Taxon classification</label><kwd><named-content content-type="kingdom">Animalia</named-content></kwd><kwd><named-content content-type="order">Mysida</named-content></kwd><kwd><named-content content-type="family">Mysidae</named-content></kwd></kwd-group><mixed-citation publication-type="journal"><person-group><name><surname>Moriya</surname><given-names>Mitsuyasu</given-names></name><name><surname>Srinui</surname><given-names>Khwanruan</given-names></name><name><surname>Sawamoto</surname><given-names>Shozo</given-names></name></person-group><article-title>Two new species of the genus <tp:taxon-name><tp:taxon-name-part taxon-name-part-type="genus">Anisomysis</tp:taxon-name-part> (<tp:taxon-name-part taxon-name-part-type="subgenus">Anisomysis</tp:taxon-name-part>)</tp:taxon-name> (<tp:taxon-name><tp:taxon-name-part taxon-name-part-type="subphylum">Crustacea</tp:taxon-name-part></tp:taxon-name>, <tp:taxon-name><tp:taxon-name-part taxon-name-part-type="order">Mysida</tp:taxon-name-part></tp:taxon-name>, <tp:taxon-name><tp:taxon-name-part taxon-name-part-type="family">Mysidae</tp:taxon-name-part></tp:taxon-name>) from coral reef waters in Thailand</article-title><source>Zookeys</source><day>6</day><month>10</month><year>2015</year><volume>2015</volume><issue>525</issue><fpage>129</fpage><lpage>145</lpage><pub-id pub-id-type="doi">10.3897/zookeys.525.5958</pub-id></mixed-citation></tp:treatment-meta><tp:nomenclature><tp:taxon-name>
                            <tp:taxon-name-part taxon-name-part-type="genus">Anisomysis</tp:taxon-name-part>
                            (<tp:taxon-name-part taxon-name-part-type="subgenus">Anisomysis</tp:taxon-name-part>)
                            <tp:taxon-name-part taxon-name-part-type="species">spinaintus</tp:taxon-name-part>
                            <object-id xmlns:xlink="http://www.w3.org/1999/xlink" content-type="zoobank" xlink:type="simple">http://zoobank.org/D61A9F38-853F-40D4-8EA4-00322F37D952</object-id>
                        </tp:taxon-name><tp:taxon-status xmlns:xlink="http://www.w3.org/1999/xlink" xlink:type="simple">sp. n.</tp:taxon-status><xref ref-type="fig" rid="F1">Figs 1</xref><xref ref-type="fig" rid="F2">, 2</xref><xref ref-type="fig" rid="F3">, 3</xref><xref ref-type="fig" rid="F4">, 4</xref></tp:nomenclature><tp:treatment-sec sec-type="Type series"><title>Type series.</title><p>Holotype (<named-content xmlns:xlink="http://www.w3.org/1999/xlink" content-type="dwc:institutional_code" xlink:type="simple">NSMT</named-content>-Cr 24246), adult male (<abbrev xmlns:xlink="http://www.w3.org/1999/xlink" xlink:title="body length" xlink:type="simple">BL</abbrev>, 4.1 mm); allotype (<named-content xmlns:xlink="http://www.w3.org/1999/xlink" content-type="dwc:institutional_code" xlink:type="simple">NSMT</named-content>-Cr 24247), adult female with embryos (<abbrev xmlns:xlink="http://www.w3.org/1999/xlink" xlink:title="body length" xlink:type="simple">BL</abbrev>, 4.5 mm); paratypes (<named-content xmlns:xlink="http://www.w3.org/1999/xlink" content-type="dwc:institutional_code" xlink:type="simple">NSMT</named-content>-Cr 24248), 3 adult males (<abbrev xmlns:xlink="http://www.w3.org/1999/xlink" xlink:title="body length" xlink:type="simple">BL</abbrev>, 5.0, 4.8 and 4.2 mm) and 2 adult females with embryos (<abbrev xmlns:xlink="http://www.w3.org/1999/xlink" xlink:title="body length" xlink:type="simple">BL</abbrev>, 4.2 and 4.7 mm); Chaolao Beach, Chantaburi Province, Thailand, <named-content xmlns:xlink="http://www.w3.org/1999/xlink" content-type="dwc:verbatimCoordinates" xlink:type="simple">12°31.58'N, 101°55.21'E</named-content>; collected with a hand net (mesh size, 0.33 mm; mouth diameter, 30 cm) by skin diving on a coral reef 3–5 m deep on November 28, 2010 by M. Moriya.</p></tp:treatment-sec><tp:treatment-sec sec-type="Description"><title>Description.</title><p>Body slender (Fig. <xref ref-type="fig" rid="F1">1A</xref>). Carapace produced anteriorly as a low triangular rostrum with a moderately pointed apex, uncovering eyestalks almost completely (Fig. <xref ref-type="fig" rid="F1">1B</xref>).</p><fig id="F1" position="float" orientation="portrait"><label>Figure 1.</label><caption><p><tp:taxon-name><tp:taxon-name-part taxon-name-part-type="genus">Anisomysis</tp:taxon-name-part> (<tp:taxon-name-part taxon-name-part-type="subgenus">Anisomysis</tp:taxon-name-part>) <tp:taxon-name-part taxon-name-part-type="species">spinaintus</tp:taxon-name-part></tp:taxon-name> sp. n., <bold>A, B, D</bold> holotype <bold>C</bold> allotype <bold>A</bold> lateral view <bold>B</bold> anterior part of body <bold>C</bold> anterior part of body <bold>D</bold> antenna.</p></caption><graphic xmlns:xlink="http://www.w3.org/1999/xlink" xlink:href="zookeys-525-129-g001.jpg" position="float" orientation="portrait" xlink:type="simple" id="oo_59466.jpg"/></fig><p>Eyes large, cornea globular, extending laterally beyond the lateral margin of carapace (Fig. <xref ref-type="fig" rid="F1">1B, C</xref>).</p><p>Antennular peduncle more robust in male (Fig. <xref ref-type="fig" rid="F1">1B</xref>) than that of female (Fig. <xref ref-type="fig" rid="F1">1C</xref>), first segment as long as third, armed with single seta at anterolateral corner, second segment shortest. In female (Fig. <xref ref-type="fig" rid="F1">1C</xref>), first segment armed with single seta at anterolateral corner, third segment as long as combined length of first and second segments.</p><p>Antennal scale slightly beyond anterior margin of antennular peduncle in male (Fig. <xref ref-type="fig" rid="F1">1B</xref>), and beyond anterior margin in female (Fig. <xref ref-type="fig" rid="F1">1C</xref>); 5.9 times as long as broad, slightly curved outward in male (Fig. <xref ref-type="fig" rid="F1">1D</xref>), 6.7 times as long as broad in female. Antennal peduncle (Fig. <xref ref-type="fig" rid="F1">1B, C</xref>) short, not reaching the middle of antennal scale in both sexes.</p><p>Mandibular palp (Fig. <xref ref-type="fig" rid="F2">2A</xref>) 3-segmented; second segment widened mesially at around mid-length, armed with setae on both margins, without prominent denticles; third segment 0.6 times as long as second, rectangular, armed with five setae on margin increasing in length distally, with four barbed setae on distal margin and one recurved and barbed seta and 1 long seta at distomedial corner. Maxillule and maxilla as shown in Fig. <xref ref-type="fig" rid="F2">2B and C</xref>, respectively.</p><fig id="F2" position="float" orientation="portrait"><label>Figure 2.</label><caption><p><tp:taxon-name><tp:taxon-name-part taxon-name-part-type="genus">Anisomysis</tp:taxon-name-part> (<tp:taxon-name-part taxon-name-part-type="subgenus">Anisomysis</tp:taxon-name-part>) <tp:taxon-name-part taxon-name-part-type="species">spinaintus</tp:taxon-name-part></tp:taxon-name> sp. n., <bold>A–C</bold> holotype; <bold>A</bold> mandible and mandibular palp (right side) <bold>B</bold> maxillule <bold>C</bold> maxilla.</p></caption><graphic xmlns:xlink="http://www.w3.org/1999/xlink" xlink:href="zookeys-525-129-g002.jpg" position="float" orientation="portrait" xlink:type="simple" id="oo_59467.jpg"/></fig><p>First thoracopodal endopod (Fig. <xref ref-type="fig" rid="F3">3A</xref>) short and robust, armed with straight, strong terminal claw. Second thoracopodal endopod (Fig. <xref ref-type="fig" rid="F3">3B</xref>) short; merus as long as carpopropodus, dactylus slightly longer than broad. Third to sixth thoracopodal endopods (Fig. <xref ref-type="fig" rid="F3">3C–F</xref>) with carpopropodus divided distally into 2 segments, seventh and eighth thoracopodal endopods (Fig. <xref ref-type="fig" rid="F3">3G, H</xref>) with undivided carpopropodus in both sexes. Flagelliform part of first and eighth thoracopodal exopods 7-segmented (Fig. <xref ref-type="fig" rid="F3">3A, H</xref>) and second to seventh 8-segmented (Fig. <xref ref-type="fig" rid="F3">3B–G</xref>). Basal plates of eight thoracopodal exopods with rounded outer distal corner.</p><fig id="F3" position="float" orientation="portrait"><label>Figure 3.</label><caption><p><tp:taxon-name><tp:taxon-name-part taxon-name-part-type="genus">Anisomysis</tp:taxon-name-part> (<tp:taxon-name-part taxon-name-part-type="subgenus">Anisomysis</tp:taxon-name-part>) <tp:taxon-name-part taxon-name-part-type="species">spinaintus</tp:taxon-name-part></tp:taxon-name> sp. n., <bold>A–H</bold> holotype <bold>A</bold> 1<sup>st</sup> thoracopod <bold>B</bold> 2<sup>nd</sup> thoracopod <bold>C</bold> 3<sup>rd</sup> thoracopod <bold>D</bold> 4<sup>th</sup> thoracopod <bold>E</bold> 5<sup>th</sup> thoracopod <bold>F</bold> 6<sup>th</sup> thoracopod <bold>G</bold> 7<sup>th</sup> thoracopod <bold>H</bold> 8<sup>th</sup> thoracopod.</p></caption><graphic xmlns:xlink="http://www.w3.org/1999/xlink" xlink:href="zookeys-525-129-g003.jpg" position="float" orientation="portrait" xlink:type="simple" id="oo_59468.jpg"/></fig><p>Abdomen (Fig. <xref ref-type="fig" rid="F1">1A</xref>) long and slender, sixth somite almost as long as fifth.</p><p>First, second, third, and fifth pleopods of males and all pleopods of females rudimentary. Fourth male pleopod (Fig. <xref ref-type="fig" rid="F4">4A</xref>) biramous; endopod thin lobed with 1 seta, exopod long, 3-segmented, extended to anterior margin of sixth abdominal somite including terminal setae (Fig. <xref ref-type="fig" rid="F1">1A</xref>); First segment as long as second and third segments combined; second segment shortest; segment length ratios 2.6:1:1.6; third segment with two terminal setae, inner seta slightly shorter than outer, and stout and swollen in proximal part and barbed in distal part, outer seta slender and naked.</p><fig id="F4" position="float" orientation="portrait"><label>Figure 4.</label><caption><p><tp:taxon-name><tp:taxon-name-part taxon-name-part-type="genus">Anisomysis</tp:taxon-name-part> (<tp:taxon-name-part taxon-name-part-type="subgenus">Anisomysis</tp:taxon-name-part>) <tp:taxon-name-part taxon-name-part-type="species">spinaintus</tp:taxon-name-part></tp:taxon-name> sp. n., <bold>A, B</bold> holotype <bold>A</bold> 4<sup>th</sup> pleopod <bold>B</bold> uropods and telson.</p></caption><graphic xmlns:xlink="http://www.w3.org/1999/xlink" xlink:href="zookeys-525-129-g004.jpg" position="float" orientation="portrait" xlink:type="simple" id="oo_59469.jpg"/></fig><p>Uropod (Fig. <xref ref-type="fig" rid="F4">4B</xref>) slender, setose; endopod straight, 1.8 times longer than telson excluding apical spines, no spine in statocyst region; exopod slightly curved outward, 1.2 times as long as endopod.</p><p>Telson (Fig. <xref ref-type="fig" rid="F4">4B</xref>) nearly 3/4 length of sixth abdominal somite, 1.7 times as long as broad at base, narrower distally, with apical cleft; lateral margin armed on distal half with 4-7 spines increasing in length distally; distal margin of each apical lobe armed with 2-4 large subequal spines. Apical cleft 2/5 length of telson, slightly more than 1/2 as broad as base at level of cleft, with rounded bottom and 6-9 spines.</p></tp:treatment-sec><tp:treatment-sec sec-type="Etymology"><title>Etymology.</title><p>The specific name is derived from Latin <italic>spina intus</italic>, meaning spine on the inside, referring to the apical cleft of telson armed with spines.</p></tp:treatment-sec><tp:treatment-sec sec-type="Remarks"><title>Remarks.</title><p>The most noticeable characteristic of <tp:taxon-name><tp:taxon-name-part taxon-name-part-type="genus">Anisomysis</tp:taxon-name-part> (<tp:taxon-name-part taxon-name-part-type="subgenus">Anisomysis</tp:taxon-name-part>) <tp:taxon-name-part taxon-name-part-type="species">spinaintus</tp:taxon-name-part></tp:taxon-name> is the presence of 6–9 spines on the apical cleft of telson. This new species resembles <tp:taxon-name><tp:taxon-name-part taxon-name-part-type="genus">Anisomysis</tp:taxon-name-part> (<tp:taxon-name-part taxon-name-part-type="subgenus">Anisomysis</tp:taxon-name-part>) <tp:taxon-name-part taxon-name-part-type="species">incisa</tp:taxon-name-part></tp:taxon-name> Tattersall, 1936; <tp:taxon-name><tp:taxon-name-part taxon-name-part-type="genus">Anisomysis</tp:taxon-name-part> (<tp:taxon-name-part taxon-name-part-type="subgenus">Anisomysis</tp:taxon-name-part>) <tp:taxon-name-part taxon-name-part-type="species">hawaiiensis</tp:taxon-name-part></tp:taxon-name> Murano, 1995; and <tp:taxon-name><tp:taxon-name-part taxon-name-part-type="genus">Anisomysis</tp:taxon-name-part> (<tp:taxon-name-part taxon-name-part-type="subgenus">Anisomysis</tp:taxon-name-part>) <tp:taxon-name-part taxon-name-part-type="species">aikawai</tp:taxon-name-part></tp:taxon-name> Ii, 1964, which was re-described by <xref ref-type="bibr" rid="B18">Murano and Fukuoka (2003)</xref> on the basis of the specimens from Nomo, <!--PageBreak-->Nagasaki, Japan, by the form of the apical cleft of telson. The present species is distinguished from <tp:taxon-name><tp:taxon-name-part taxon-name-part-type="genus">Anisomysis</tp:taxon-name-part> (<tp:taxon-name-part taxon-name-part-type="subgenus">Anisomysis</tp:taxon-name-part>) <tp:taxon-name-part taxon-name-part-type="species">incisa</tp:taxon-name-part></tp:taxon-name> and <tp:taxon-name><tp:taxon-name-part taxon-name-part-type="genus">Anisomysis</tp:taxon-name-part> (<tp:taxon-name-part taxon-name-part-type="subgenus">Anisomysis</tp:taxon-name-part>) <tp:taxon-name-part taxon-name-part-type="species">hawaiiensis</tp:taxon-name-part></tp:taxon-name> by the presence of spines on the apical cleft of the telson, and from <tp:taxon-name><tp:taxon-name-part taxon-name-part-type="genus">Anisomysis</tp:taxon-name-part> (<tp:taxon-name-part taxon-name-part-type="subgenus">Anisomysis</tp:taxon-name-part>) <tp:taxon-name-part taxon-name-part-type="species">aikawai</tp:taxon-name-part></tp:taxon-name> by the deeper apical cleft and larger number of spines on the telson. Differences among these four species are summarized in Table <xref ref-type="table" rid="T1">1</xref>.</p><table-wrap id="T1" position="float" orientation="portrait"><label>Table 1.</label><caption><p>Morphological differences among <tp:taxon-name><tp:taxon-name-part taxon-name-part-type="genus">Anisomysis</tp:taxon-name-part> (<tp:taxon-name-part taxon-name-part-type="subgenus">Anisomysis</tp:taxon-name-part>) <tp:taxon-name-part taxon-name-part-type="species">spinaintus</tp:taxon-name-part></tp:taxon-name> n. sp; <tp:taxon-name><tp:taxon-name-part taxon-name-part-type="genus">Anisomysis</tp:taxon-name-part> (<tp:taxon-name-part taxon-name-part-type="subgenus">Anisomysis</tp:taxon-name-part>) <tp:taxon-name-part taxon-name-part-type="species">incisa</tp:taxon-name-part></tp:taxon-name> Tattersall, 1936; <tp:taxon-name><tp:taxon-name-part taxon-name-part-type="genus">Anisomysis</tp:taxon-name-part> (<tp:taxon-name-part taxon-name-part-type="subgenus">Anisomysis</tp:taxon-name-part>) <tp:taxon-name-part taxon-name-part-type="species">hawaiiensis</tp:taxon-name-part></tp:taxon-name> Murano, 1995, <tp:taxon-name><tp:taxon-name-part taxon-name-part-type="genus">Anisomysis</tp:taxon-name-part> (<tp:taxon-name-part taxon-name-part-type="subgenus">Anisomysis</tp:taxon-name-part>) <tp:taxon-name-part taxon-name-part-type="species">aikawai</tp:taxon-name-part></tp:taxon-name> Ii, 1964; and <tp:taxon-name><tp:taxon-name-part taxon-name-part-type="genus">Anisomysis</tp:taxon-name-part> (<tp:taxon-name-part taxon-name-part-type="subgenus">Anisomysis</tp:taxon-name-part>) <tp:taxon-name-part taxon-name-part-type="species">aikawai</tp:taxon-name-part></tp:taxon-name> Ii, 1964, re-described by <xref ref-type="bibr" rid="B18">Murano and Fukuoka (2003)</xref>.</p></caption><table id="TID0EM4BG" rules="all"><tbody><tr><th rowspan="1" colspan="1"/><th rowspan="1" colspan="1"><tp:taxon-name><tp:taxon-name-part taxon-name-part-type="genus">Anisomysis</tp:taxon-name-part> (<tp:taxon-name-part taxon-name-part-type="subgenus">Anisomysis</tp:taxon-name-part>) <tp:taxon-name-part taxon-name-part-type="species">spinaintus</tp:taxon-name-part></tp:taxon-name> sp. n.</th><th rowspan="1" colspan="1"><tp:taxon-name><tp:taxon-name-part taxon-name-part-type="genus">Anisomysis</tp:taxon-name-part> (<tp:taxon-name-part taxon-name-part-type="subgenus">Anisomysis</tp:taxon-name-part>) <tp:taxon-name-part taxon-name-part-type="species">incisa</tp:taxon-name-part></tp:taxon-name></th><th rowspan="1" colspan="1"><tp:taxon-name><tp:taxon-name-part taxon-name-part-type="genus">Anisomysis</tp:taxon-name-part> (<tp:taxon-name-part taxon-name-part-type="subgenus">Anisomysis</tp:taxon-name-part>) <tp:taxon-name-part taxon-name-part-type="species">hawaiiensis</tp:taxon-name-part></tp:taxon-name></th><th rowspan="1" colspan="1"><tp:taxon-name><tp:taxon-name-part taxon-name-part-type="genus">Anisomysis</tp:taxon-name-part> (<tp:taxon-name-part taxon-name-part-type="subgenus">Anisomysis</tp:taxon-name-part>) <tp:taxon-name-part taxon-name-part-type="species">aikawai</tp:taxon-name-part></tp:taxon-name></th></tr><tr><td rowspan="1" colspan="1">Carpopropodus of 3<sup>rd</sup> to 8<sup>th</sup> thoracopodal endopod</td><td rowspan="1" colspan="1">3<sup>rd </sup>to 6<sup>th</sup> divided distally into 2 segments</td><td rowspan="1" colspan="1">Unsegmented</td><td rowspan="1" colspan="1">Unsegmented</td><td rowspan="1" colspan="1">8<sup>th</sup> divided distally into 2 segments (at least)</td></tr><tr><td rowspan="1" colspan="1">Exopod of 4<sup>th</sup> male pleopod: length</td><td rowspan="1" colspan="1">Anterior margin of 6<sup>th</sup> abdominal somite</td><td rowspan="1" colspan="1">Backwards to level of the apical lobes of the telson</td><td rowspan="1" colspan="1">Middle of telson</td><td rowspan="1" colspan="1">Backwards to the posterior end of the 5<sup>th</sup> abdominal somite</td></tr><tr><td rowspan="1" colspan="1">Telson: apical cleft</td><td rowspan="1" colspan="1">Deep</td><td rowspan="1" colspan="1">Deep</td><td rowspan="1" colspan="1">Deep</td><td rowspan="1" colspan="1">Deep</td></tr><tr><td rowspan="1" colspan="1">Spines on each lateral margin of telson</td><td rowspan="1" colspan="1">12 or 13</td><td rowspan="1" colspan="1">9 or 10</td><td rowspan="1" colspan="1">10</td><td rowspan="1" colspan="1">11 or 12 (9 or 10) <xref ref-type="table-fn" rid="TN1">#</xref></td></tr><tr><td rowspan="1" colspan="1">Spines on each lateral margin of telson cleft</td><td rowspan="1" colspan="1">8</td><td rowspan="1" colspan="1">0 (un-armed)</td><td rowspan="1" colspan="1">0 (un-armed)</td><td rowspan="1" colspan="1">6 (4) <xref ref-type="table-fn" rid="TN1">#</xref></td></tr></tbody></table><table-wrap-foot><fn id="TN1"><label>#</label><p>Re-described by <xref ref-type="bibr" rid="B18">Murano and Fukuoka (2003)</xref>.</p></fn></table-wrap-foot></table-wrap></tp:treatment-sec><tp:treatment-sec sec-type="Distribution"><title>Distribution.</title><p>Only known from the type locality.</p><!--PageBreak--><!--PageBreak--></tp:treatment-sec><ref-list><ref id="B18"><mixed-citation xmlns:xlink="http://www.w3.org/1999/xlink" xlink:type="simple"><person-group><name name-style="western"><surname>Murano</surname><given-names>M</given-names></name><name name-style="western"><surname>Fukuoka</surname><given-names>K</given-names></name></person-group> (<year>2003</year>) <article-title>A systematic study of the genus <italic><tp:taxon-name><tp:taxon-name-part taxon-name-part-type="genus">Anisomysis</tp:taxon-name-part></tp:taxon-name></italic> (<tp:taxon-name><tp:taxon-name-part taxon-name-part-type="subphylum">Crustacea</tp:taxon-name-part></tp:taxon-name>: <tp:taxon-name><tp:taxon-name-part taxon-name-part-type="order">Mysida</tp:taxon-name-part></tp:taxon-name>: <tp:taxon-name><tp:taxon-name-part taxon-name-part-type="family">Mysidae</tp:taxon-name-part></tp:taxon-name>), with description of six new species.</article-title> <source>Bulletin of the National Science Museum</source>, <publisher-loc>Tokyo</publisher-loc>, <series>Ser. A</series> <volume>29</volume>: <fpage>65</fpage>–<lpage>102</lpage>. </mixed-citation></ref></ref-list></tp:taxon-treatment>
