# Supplementary material for: Two new species of the genus Anisomysis (Anisomysis) (Crustacea, Mysida, Mysidae) from coral reef waters in Thailand
Source: Zookeys. 2015 Oct 6;(525):129–45. doi: 10.3897/zookeys.525.5958 (PMC4607854; doi:10.3897/zookeys.525.5958)
Supplement: XML Treatment for Anisomysis (Anisomysis) phuketensis [file zookeys.525.5958-treatment2.xml]

<!DOCTYPE tp:taxon-treatment
  PUBLIC "-//TaxonX//DTD Taxonomic Treatment Publishing DTD v0 20100105//EN" "tax-treatment-NSO.dtd">
<tp:taxon-treatment xmlns:tp="http://www.plazi.org/taxpub"><tp:treatment-meta><kwd-group><label>Taxon classification</label><kwd><named-content content-type="kingdom">Animalia</named-content></kwd><kwd><named-content content-type="order">Mysida</named-content></kwd><kwd><named-content content-type="family">Mysidae</named-content></kwd></kwd-group><mixed-citation publication-type="journal"><person-group><name><surname>Moriya</surname><given-names>Mitsuyasu</given-names></name><name><surname>Srinui</surname><given-names>Khwanruan</given-names></name><name><surname>Sawamoto</surname><given-names>Shozo</given-names></name></person-group><article-title>Two new species of the genus <tp:taxon-name><tp:taxon-name-part taxon-name-part-type="genus">Anisomysis</tp:taxon-name-part> (<tp:taxon-name-part taxon-name-part-type="subgenus">Anisomysis</tp:taxon-name-part>)</tp:taxon-name> (<tp:taxon-name><tp:taxon-name-part taxon-name-part-type="subphylum">Crustacea</tp:taxon-name-part></tp:taxon-name>, <tp:taxon-name><tp:taxon-name-part taxon-name-part-type="order">Mysida</tp:taxon-name-part></tp:taxon-name>, <tp:taxon-name><tp:taxon-name-part taxon-name-part-type="family">Mysidae</tp:taxon-name-part></tp:taxon-name>) from coral reef waters in Thailand</article-title><source>Zookeys</source><day>6</day><month>10</month><year>2015</year><volume>2015</volume><issue>525</issue><fpage>129</fpage><lpage>145</lpage><pub-id pub-id-type="doi">10.3897/zookeys.525.5958</pub-id></mixed-citation></tp:treatment-meta><tp:nomenclature><tp:taxon-name>
                            <tp:taxon-name-part taxon-name-part-type="genus">Anisomysis</tp:taxon-name-part>
                            (<tp:taxon-name-part taxon-name-part-type="subgenus">Anisomysis</tp:taxon-name-part>)
                            <tp:taxon-name-part taxon-name-part-type="species">phuketensis</tp:taxon-name-part>
                            <object-id xmlns:xlink="http://www.w3.org/1999/xlink" content-type="zoobank" xlink:type="simple">http://zoobank.org/1C987A5B-8D8F-436B-A3C3-5B1739089E97</object-id>
                        </tp:taxon-name><tp:taxon-status xmlns:xlink="http://www.w3.org/1999/xlink" xlink:type="simple">sp. n.</tp:taxon-status><xref ref-type="fig" rid="F5">Figs 5</xref><xref ref-type="fig" rid="F6">, 6</xref><xref ref-type="fig" rid="F7">, 7</xref><xref ref-type="fig" rid="F8">, 8</xref><!--PageBreak--><!--PageBreak--></tp:nomenclature><tp:treatment-sec sec-type="Type series"><title>Type series.</title><p>Holotype (<named-content xmlns:xlink="http://www.w3.org/1999/xlink" content-type="dwc:institutional_code" xlink:type="simple">NSMT</named-content>-Cr 24249), adult male (<abbrev xmlns:xlink="http://www.w3.org/1999/xlink" xlink:title="body length" xlink:type="simple">BL</abbrev>, 3.6 mm); allotype (<named-content xmlns:xlink="http://www.w3.org/1999/xlink" content-type="dwc:institutional_code" xlink:type="simple">NSMT</named-content>-Cr 24250), adult female with embryos (<abbrev xmlns:xlink="http://www.w3.org/1999/xlink" xlink:title="body length" xlink:type="simple">BL</abbrev>, 3.9 mm); paratypes (<named-content xmlns:xlink="http://www.w3.org/1999/xlink" content-type="dwc:institutional_code" xlink:type="simple">NSMT</named-content>-Cr 24251), 2 adult males (<abbrev xmlns:xlink="http://www.w3.org/1999/xlink" xlink:title="body length" xlink:type="simple">BL</abbrev>, 3.8, 4.0 mm) and 2 adult females with embryos (<abbrev xmlns:xlink="http://www.w3.org/1999/xlink" xlink:title="body length" xlink:type="simple">BL</abbrev>, 3.2, 3.6, 3.4 mm); Ko Lon, Phuket Is., Thailand, <named-content xmlns:xlink="http://www.w3.org/1999/xlink" content-type="dwc:verbatimCoordinates" xlink:type="simple">7°47.01'N, 98°21.30'E</named-content>; collected with a hand net (mesh size, 0.33 mm; mouth diameter, 30 cm) by skin diving in a coral reef of 2-3 m deep, December 3, 2010 by M. Moriya.</p></tp:treatment-sec><tp:treatment-sec sec-type="Description"><title>Description.</title><p>Body slender (Fig. <xref ref-type="fig" rid="F5">5A</xref>). Carapace extending anteriorly into obtusely triangular rostrum with bluntly pointed apex, covering bases of antennules (Fig. <xref ref-type="fig" rid="F5">5B, C</xref>).</p><fig id="F5" position="float" orientation="portrait"><label>Figure 5.</label><caption><p><tp:taxon-name><tp:taxon-name-part taxon-name-part-type="genus">Anisomysis</tp:taxon-name-part> (<tp:taxon-name-part taxon-name-part-type="subgenus">Anisomysis</tp:taxon-name-part>) <tp:taxon-name-part taxon-name-part-type="species">phuketensis</tp:taxon-name-part></tp:taxon-name> sp. n., <bold>A, B, D</bold> holotype <bold>C</bold> allotype <bold>A</bold> lateral view <bold>B</bold> anterior part of body <bold>C</bold> anterior part of body <bold>D</bold> antenna.</p></caption><graphic xmlns:xlink="http://www.w3.org/1999/xlink" xlink:href="zookeys-525-129-g005.jpg" position="float" orientation="portrait" xlink:type="simple" id="oo_59470.jpg"/></fig><p>Eyes large, cornea occupying half of eye in dorsal view (Fig. <xref ref-type="fig" rid="F5">5A–C</xref>). Eyestalk very short, without papilliform process on dorsal surface.</p><!--PageBreak--><p>Antennular peduncle more robust in male (Fig. <xref ref-type="fig" rid="F5">5B</xref>) than that in female (Fig. <xref ref-type="fig" rid="F5">5C</xref>); first segment shorter than third, armed with two setae at anterolateral corner; second segment shortest. In female (Fig. <xref ref-type="fig" rid="F5">5C</xref>), first segment armed with single seta at anterolateral corner.</p><p>Antennal scale (Fig. <xref ref-type="fig" rid="F5">5D</xref>) closely near the anterior margin of antennular peduncle in male (Fig. <xref ref-type="fig" rid="F5">5B</xref>), well beyond anterior margin in female (Fig. <xref ref-type="fig" rid="F5">5C</xref>); 5.5 times as long as broad in male, 6.1 times as long as broad in female. Antennal peduncle short, not reaching middle of antennal scale in both sexes (Fig. <xref ref-type="fig" rid="F5">5D</xref>).</p><p>Mandibular palp (Fig. <xref ref-type="fig" rid="F6">6A</xref>) 3-segmented; second segment widened mesially at around mid-length, armed with setae on both margins, without triangular processes; third segment rectangular, 0.5 times as long as second segment, outer margin armed with 5 marginal setae increasing in length distally, distal margin with 5 barbed setae on margin, 1 recurved and barbed seta and 1 long seta at distomedial corner. Maxillule and maxilla as shown in Fig. <xref ref-type="fig" rid="F6">6B and C</xref>, respectively.</p><fig id="F6" position="float" orientation="portrait"><label>Figure 6.</label><caption><p><tp:taxon-name><tp:taxon-name-part taxon-name-part-type="genus">Anisomysis</tp:taxon-name-part> (<tp:taxon-name-part taxon-name-part-type="subgenus">Anisomysis</tp:taxon-name-part>) <tp:taxon-name-part taxon-name-part-type="species">phuketensis</tp:taxon-name-part></tp:taxon-name> sp. n., <bold>A–C</bold> holotype <bold>A</bold> mandible and mandibular palp (right side) <bold>B</bold> maxillule <bold>C</bold> maxilla.</p></caption><graphic xmlns:xlink="http://www.w3.org/1999/xlink" xlink:href="zookeys-525-129-g006.jpg" position="float" orientation="portrait" xlink:type="simple" id="oo_59471.jpg"/></fig><!--PageBreak--><p>First thoracopodal endopod (Fig. <xref ref-type="fig" rid="F7">7A</xref>) short and stout, armed with straight, strong terminal claw. Second thoracopodal endopod (Fig. <xref ref-type="fig" rid="F7">7B</xref>) short; merus as long as carpopropodus, dactylus with strong, curved terminal claw. Third to eighth thoracopodal endopods (Fig. <xref ref-type="fig" rid="F7">7C–H</xref>) with undivided carpopropodus in both sexes. Flagelliform part of first and eighth thoracopodal exopods 7-segmented (Fig. <xref ref-type="fig" rid="F7">7A, H</xref>) and second to seventh 8-segmented (Fig. <xref ref-type="fig" rid="F7">7B–G</xref>). Basal plate of eight thoracopodal exopods with rounded outer distal corners.</p><fig id="F7" position="float" orientation="portrait"><label>Figure 7.</label><caption><p><tp:taxon-name><tp:taxon-name-part taxon-name-part-type="genus">Anisomysis</tp:taxon-name-part> (<tp:taxon-name-part taxon-name-part-type="subgenus">Anisomysis</tp:taxon-name-part>) <tp:taxon-name-part taxon-name-part-type="species">phuketensis</tp:taxon-name-part></tp:taxon-name> sp. n., <bold>A–H</bold> holotype <bold>A</bold> 1<sup>st</sup> thoracopod <bold>B</bold> 2<sup>nd</sup> thoracopod <bold>C</bold> 3<sup>rd</sup> thoracopod <bold>D</bold> 4<sup>th</sup> thoracopod <bold>E</bold> 5<sup>th</sup> thoracopod <bold>F</bold> 6<sup>th</sup> thoracopod <bold>G</bold> 7<sup>th</sup> thoracopod <bold>H</bold> 8<sup>th</sup> thoracopod.</p></caption><graphic xmlns:xlink="http://www.w3.org/1999/xlink" xlink:href="zookeys-525-129-g007.jpg" position="float" orientation="portrait" xlink:type="simple" id="oo_59472.jpg"/></fig><p>Abdomen (Fig. <xref ref-type="fig" rid="F5">5A</xref>) long and slender, sixth somite 1.3 times longer than fifth.</p><p>First, second, third, and fifth pleopods of male and all pleopods of female rudimentary. Fourth male pleopod (Fig. <xref ref-type="fig" rid="F8">8A</xref>) biramous; endopod minute and thin lobe with 4 setae; exopod long, three-segmented, overreaching distal end of telson (Fig. <xref ref-type="fig" rid="F5">5A</xref>). First segment longer than second and third segments combined; second segment shortest; segment length ratios 3:1:1.5; third segment with two terminal setae, almost equal in length, outer setae slender and naked, inner setae swollen at base and barbed on distal half.</p><p>Uropod slender, setose around (Fig. <xref ref-type="fig" rid="F8">8B</xref>); endopod straight, 1.5 times longer than telson excluding apical spines, no spine in statocyst region; exopod slightly curved outward, 1.1 times as long as endopod.</p><fig id="F8" position="float" orientation="portrait"><label>Figure 8.</label><caption><p><tp:taxon-name><tp:taxon-name-part taxon-name-part-type="genus">Anisomysis</tp:taxon-name-part> (<tp:taxon-name-part taxon-name-part-type="subgenus">Anisomysis</tp:taxon-name-part>) <tp:taxon-name-part taxon-name-part-type="species">phuketensis</tp:taxon-name-part></tp:taxon-name> sp. n., <bold>A, B</bold> holotype <bold>A</bold> 4<sup>th</sup> pleopod <bold>B</bold> uropods and telson</p></caption><graphic xmlns:xlink="http://www.w3.org/1999/xlink" xlink:href="zookeys-525-129-g008.jpg" position="float" orientation="portrait" xlink:type="simple" id="oo_59473.jpg"/></fig><p>Telson (Fig. <xref ref-type="fig" rid="F8">8B</xref>) short, nearly 3/5 length of sixth abdominal somite, 1.2 times longer than broad at base, compressed around distal 1/4, then expanding distally, dis<!--PageBreak-->tal margin slightly narrower than base; lateral margin armed with 4-5 short spines; apex of telson concave at the middle with paired spines almost equal in length, apical margin truncate with two long stout spines, outer spine curved inward, slightly shorter than inner straight spine.</p></tp:treatment-sec><tp:treatment-sec sec-type="Etymology"><title>Etymology.</title><p>The species is named after the type locality.</p></tp:treatment-sec><tp:treatment-sec sec-type="Remarks"><title>Remarks.</title><p>The most noticeable characteristic of <tp:taxon-name><tp:taxon-name-part taxon-name-part-type="genus">Anisomysis</tp:taxon-name-part> (<tp:taxon-name-part taxon-name-part-type="subgenus">Anisomysis</tp:taxon-name-part>) <tp:taxon-name-part taxon-name-part-type="species">phuketensis</tp:taxon-name-part></tp:taxon-name> is the form of the telson. This species resembles <tp:taxon-name><tp:taxon-name-part taxon-name-part-type="genus">Anisomysis</tp:taxon-name-part> (<tp:taxon-name-part taxon-name-part-type="subgenus">Anisomysis</tp:taxon-name-part>) <tp:taxon-name-part taxon-name-part-type="species">robustispina</tp:taxon-name-part></tp:taxon-name> Panampunnayil, 1984 and <tp:taxon-name><tp:taxon-name-part taxon-name-part-type="genus">Anisomysis</tp:taxon-name-part> (<tp:taxon-name-part taxon-name-part-type="subgenus">Anisomysis</tp:taxon-name-part>) <tp:taxon-name-part taxon-name-part-type="species">truncata</tp:taxon-name-part></tp:taxon-name> Panampunnayil, 1993 in the presence of the peculiar long stout spines on the apical margin of telson. However, <tp:taxon-name><tp:taxon-name-part taxon-name-part-type="genus">Anisomysis</tp:taxon-name-part> (<tp:taxon-name-part taxon-name-part-type="subgenus">Anisomysis</tp:taxon-name-part>) <tp:taxon-name-part taxon-name-part-type="species">phuketensis</tp:taxon-name-part></tp:taxon-name> is distinguished from <tp:taxon-name><tp:taxon-name-part taxon-name-part-type="genus">Anisomysis</tp:taxon-name-part> (<tp:taxon-name-part taxon-name-part-type="subgenus">Anisomysis</tp:taxon-name-part>) <tp:taxon-name-part taxon-name-part-type="species">robustispina</tp:taxon-name-part></tp:taxon-name> by the following characters: only two long stout spines on telson (three in the latter), the length/width ratio of telson being 1.2 (1.6 in the latter), the length ratio of uropodal endopod to telson being 1.5 (2.3 in the latter). Although the telson of <tp:taxon-name><tp:taxon-name-part taxon-name-part-type="genus">Anisomysis</tp:taxon-name-part> (<tp:taxon-name-part taxon-name-part-type="subgenus">Anisomysis</tp:taxon-name-part>) <tp:taxon-name-part taxon-name-part-type="species">truncata</tp:taxon-name-part></tp:taxon-name> is also armed with two pairs of stout apical spines, the outer spines are twice as long as the inner (subequal in <tp:taxon-name><tp:taxon-name-part taxon-name-part-type="genus">Anisomysis</tp:taxon-name-part> (<tp:taxon-name-part taxon-name-part-type="subgenus">Anisomysis</tp:taxon-name-part>) <tp:taxon-name-part taxon-name-part-type="species">phuketensis</tp:taxon-name-part></tp:taxon-name>) and lacks the medial depression with two small spines, which is present in <tp:taxon-name><tp:taxon-name-part taxon-name-part-type="genus">Anisomysis</tp:taxon-name-part> (<tp:taxon-name-part taxon-name-part-type="subgenus">Anisomysis</tp:taxon-name-part>) <tp:taxon-name-part taxon-name-part-type="species">phuketensis</tp:taxon-name-part></tp:taxon-name> and <tp:taxon-name><tp:taxon-name-part taxon-name-part-type="genus">Anisomysis</tp:taxon-name-part> (<tp:taxon-name-part taxon-name-part-type="subgenus">Anisomysis</tp:taxon-name-part>) <tp:taxon-name-part taxon-name-part-type="species">robustispina</tp:taxon-name-part></tp:taxon-name>.</p></tp:treatment-sec><tp:treatment-sec sec-type="Distribution"><title>Distribution.</title><p>The type locality and Ko Chueak, Hat Chao Mai National Park, Trang Province, Thailand.</p><!--PageBreak--></tp:treatment-sec></tp:taxon-treatment>
